# Supplementary material for: Chloroplast Genome Evolution and Codon Usage In the Medicinal Plant Pothos chinensis (Araceae)
Source: Genes (Basel). 2025 Aug 28;16(9):1017. doi: 10.3390/genes16091017 (PMC12470003; doi:10.3390/genes16091017)
Supplement: Supplementary file 1 [file genes-16-01017-s001.zip]

Archive with 1 entries (1 files):
- genes-3818234-supplementary.pdf
